# Supplementary material for: Targeted Methylation Profiling of Single Laser-Capture Microdissected Post-Mortem Brain Cells by Adapted Limiting Dilution Bisulfite Pyrosequencing (LDBSP)
Source: Int J Mol Sci. 2022 Dec 8;23(24):15571. doi: 10.3390/ijms232415571 (PMC9779089; doi:10.3390/ijms232415571)
Supplement: Supplementary file 1 [file ijms-23-15571-s001.zip]

Archive with 1 entries (1 files):
- ijms-2028915-supplementary.pdf
